# Supplementary material for: Serine 89 Phosphorylation Controls Nuclear Localization and Transcriptional Activity of ARID3B
Source: Cells. 2026 Mar 30;15(7):612. doi: 10.3390/cells15070612 (PMC13072255; doi:10.3390/cells15070612)
Supplement: Supplementary file 1 [file cells-15-00612-s001.zip]

Archive with 1 entries (1 files):
- cells-4181839-supplementary.pdf
